# Supplementary material for: Reduced neuronal size and mTOR pathway activity in the Mecp2 A140V Rett syndrome mouse model
Source: F1000Res. 2016 Sep 8;5:2269. [Version 1] doi: 10.12688/f1000research.8156.1 (PMC5040159; doi:10.12688/f1000research.8156.1)
Supplement: Raw data for 'Reduced neuronal size and mTOR pathway activity in the Mecp2 A140V Rett syndrome mouse model' [file f1000research-5-8773-s0000.tgz]

Archive with 1 entries (1 files):
- 1f7f49a7-4e05-45d2-b19d-597848d83b13_Data.zip
